# Supplementary material for: Utilization of Molecular, Phenotypic, and Geographical Diversity to Develop Compact Composite Core Collection in the Oilseed Crop, Safflower (Carthamus tinctorius L.) through Maximization Strategy
Source: Front Plant Sci. 2016 Oct 19;7:1554. doi: 10.3389/fpls.2016.01554 (PMC5069285; doi:10.3389/fpls.2016.01554)
Supplement: Supplementary file 3 [file DataSheet1.XLSX]

## Sheet: Region-wise Frequency dist
	Region-wise frequency distribution of various quantitative traits
	(% describes the proportion of accessions in the respective class of a trait)
	*Data for regional pools; Kenya and Ethiopia and secondary region of introduction (Australia) and Unknown Origin are not presented.
		Entire collection	Far East	Indian subcontinent	Iran-Afghanistan	Near East	Turkey	Egypt	Sudan	Europe	America
	Total number of accessions/region	531	67	167	54	26	29	20	10	37	112
S. No.	Traits
1	Oil content %	Entire collection	Far East	Indian subcontinent	Iran-Afghanistan	Near East	Turkey	Egypt	Sudan	Europe	America
	16 - 19	0.004	0.0149254	0	0	0	0	0	0	0	0.00892857
	20 - 23	0.025	0.0447761	0.0239521	0	0.0769231	0.0344828	0	0	0.0810811	0
	24- 27	0.209	0.492537	0.149701	0.259259	0.269231	0.0344828	0.4	0.2	0.324324	0.0625
	28 - 31	0.33	0.328358	0.347305	0.37037	0.192308	0.413793	0.25	0.4	0.432432	0.267857
	32-35	0.307	0.119403	0.389222	0.37037	0.461538	0.517241	0.35	0.4	0.162162	0.205357
	36 - 40	0.098	0	0.0898204	0	0	0	0	0	0	0.321429
	41 - 44	0.017	0	0	0	0	0	0	0	0	0.0803571
	45 - 48	0.01	0	0	0	0	0	0	0	0	0.0446429
	49 - 50	0.002	0	0	0	0	0	0	0	0	0.00892857
2	Oleic acid %	Entire collection	Far East	Indian subcontinent	Iran-Afghanistan	Near East	Turkey	Egypt	Sudan	Europe	America
	9.00-17.00	0.590822	0.731343	0.462963	0.54717	0.615385	0.4	0.95	0.9	0.657143	0.669643
	18.00-25.00	0.340344	0.223881	0.444444	0.433962	0.384615	0.6	0.05	0.1	0.314286	0.205357
	26.00-33.00	0.0172084	0.0149254	0.037037	0.0188679	0	0	0	0	0	0
	34.00-41.00	0.00573614	0.0149254	0.00617284	0	0	0	0	0	0.0285714	0
	42.00-49.00	0.00191205	0.0149254	0	0	0	0	0	0	0	0
	50.00-57.00	0.00191205	0	0	0	0	0	0	0	0	0.00892857
	58.00-65.00	0.00573614	0	0	0	0	0	0	0	0	0.0178571
	66.00-73.00	0.00191205	0	0.00617284	0	0	0	0	0	0	0
	74.00-82.00	0.0344168	0	0.0432099	0	0	0	0	0	0	0.0982143
3	Linoleic acid%	Entire collection	Far East	Indian subcontinent	Iran-Afghanistan	Near East	Turkey	Egypt	Sudan	Europe	America
	13.00-20.00	0.0343511	0	0.0429448	0	0	0	0	0	0	0.0982143
	21.00-27.00	0.00572519	0	0.00613497	0	0	0	0	0	0	0.0178571
	28.00-35.00	0.0019084	0	0	0	0	0	0	0	0	0
	36.00-42.00	0.0019084	0	0	0	0	0	0	0	0	0.00892857
	43.00-50.00	0.0019084	0.0149254	0	0	0	0	0	0	0	0
	51.00-57.00	0.00381679	0	0.00613497	0	0	0	0	0	0.0285714	0
	58.00-64.00	0.0171756	0.0149254	0.0184049	0.0188679	0	0	0	0	0	0.00892857
	65.00-72.00	0.280534	0.149254	0.368098	0.396226	0.346154	0.407407	0.05	0.2	0.257143	0.178571
	73.00-79.00	0.622137	0.776119	0.552147	0.566038	0.576923	0.555556	0.9	0.8	0.685714	0.633929
	80.00-87.00	0.0305344	0.0447761	0.00613497	0.0188679	0.0769231	0.037037	0.05	0	0.0285714	0.0535714
4	Seed weight (gm)	Entire collection	Far East	Indian subcontinent	Iran-Afghanistan	Near East	Turkey	Egypt	Sudan	Europe	America
	2.00-2.99	0.0630975	0.134328	0.0460526	0.0943396	0.0384615	0.1	0.1	0.2	0.0285714	0.0892857
	3.00-3.99	0.223709	0.313433	0.0526316	0.207547	0.0769231	0.2	0.05	0.2	0.2	0.151786
	4.00-4.99	0.3174	0.298507	0.256579	0.339623	0.415	0.5	0.45	0.4	0.514286	0.491071
	5.00-5.99	0.212237	0.208955	0.328947	0.314	0.438	0.2	0.38	0.2	0.2	0.232143
	6.00-6.99	0.130019	0.0298507	0.171053	0.025	0.024	0	0.02	0	0.0285714	0.00892857
	7.00-8.00	0.053	0.0149254	0.144	0.0188679	0.008	0	0	0	0.0285714	0.0267857
5	Plant height (cm)	Entire collection	Far East	Indian subcontinent	Iran-Afghanistan	Near East	Turkey	Egypt	Sudan	Europe	America
	73.00-86	0.0353635	0.0746269	0.0392157	0	0	0.0666667	0	0	0	0.037037
	87-100	0.0766208	0.0746269	0.130719	0	0	0	0	0.125	0	0.12037
	101-114	0.184676	0.134328	0.281046	0.0377358	0.225	0.0333333	0.076	0.125	0.0571429	0.240741
	115-128	0.255403	0.208955	0.339869	0.150943	0.230769	0.3	0.252	0.125	0.371429	0.203704
	129-142	0.174853	0.149254	0.130719	0.245283	0.262	0.0666667	0.333333	0.225	0.314286	0.25
	143-155	0.149312	0.253731	0.0653595	0.245283	0.264	0.133333	0.333333	0.395	0.0285714	0.12037
	156-169	0.064833	0.0746269	0	0.132075	0.005	0.166667	0.006	0.005	0.114286	0.00925926
	170-183	0.0451866	0.0298507	0.0130719	0.150943	0.007	0.166667	0	0	0.0857143	0.00925926
	184-197	0.00589391	0	0	0.0188679	0.005	0	0	0	0.0285714	0
	198-211	0.00785855	0	0	0.0188679	0	0.0666667	0	0	0	0.00925926
6	Number of heads per plant	Entire collection	Far East	Indian subcontinent	Iran-Afghanistan	Near East	Turkey	Egypt	Sudan	Europe	America
	9.00-27.00	0.043222	0.227273	0.0128205	0.0192308	0.0384615	0	0	0.125	0	0.0458716
	28.00-45.00	0.168959	0.30303	0.108974	0.230769	0.153846	0.172414	0.157895	0.125	0.142857	0.192661
	46.00-63.00	0.247544	0.19697	0.269231	0.326923	0.153846	0.172414	0.105263	0.125	0.342857	0.266055
	64.00-81.00	0.21611	0.121212	0.230769	0.192308	0.115385	0.275862	0.263158	0.375	0.142857	0.256881
	82.00-99.00	0.125737	0.030303	0.128205	0.192308	0.346154	0.103448	0.157895	0.125	0.142857	0.0917431
	100-117.00	0.0943026	0.030303	0.160256	0.0192308	0.153846	0	0.157895	0	0.114286	0.0550459
	118-135.00	0.0530452	0.0757576	0.025641	0	0.0384615	0.241379	0	0.125	0.0285714	0.0458716
	136.00-153.00	0.0294695	0.0151515	0.0512821	0	0	0	0.105263	0	0.0285714	0.0183486
	154.00-171.00	0.0117878	0	0.0128205	0	0	0	0.0526316	0	0.0285714	0.0275229
	172.00-189.00	0.00982318	0	0	0.0192308	0	0.0344828	0	0	0.0285714	0
7	Number of primary branches	Entire collection	Far East	Indian subcontinent	Iran-Afghanistan	Near East	Turkey	Egypt	Sudan	Europe	America
	4.00-7.00	0.0233463	0.145455	0.0512821	0.05	0.1	0.04	0.0666667	0	0.193548	0.171053
	8.00-11.00	0.175097	0.290909	0.247863	0.225	0.15	0.52	0.133333	0.428571	0.419355	0.197368
	12.00-15.00	0.467	0.373	0.528	0.49	0.539	0.266	0.422	0.333	0.285	0.487
	16.00-19.00	0.175097	0.181818	0.188034	0.225	0.1	0.16	0.333333	0.428571	0.129	0.184211
	20.00-23.00	0.0836576	0.0363636	0.0854701	0.075	0.25	0.158	0.201	0	0.0645161	0.118421
	24.00-27.00	0.0428016	0.109091	0.034188	0.075	0	0	0	0	0	0.0131579
	28.00-31.00	0.0194553	0	0.025641	0.025	0	0	0	0	0	0.0131579
	32.00-33.00	0.014	0	0.00854701	0	0	0	0	0	0	0.039
8	Days to 50% flowering	Entire collection	Far East	Indian subcontinent	Iran-Afghanistan	Near East	Turkey	Egypt	Sudan	Europe	America
	137-142	0.00766284	0.0298507	0.00598802	0	0	0	0.05	0	0	0
	143-146	0.0191571	0.0447761	0.0179641	0	0	0	0.05	0	0	0.00892857
	147-150	0.0689655	0.119403	0.0658683	0.111111	0.0384615	0	0.1	0	0.027027	0.0625
	151-154	0.0862069	0.134328	0.0898204	0.111111	0.0384615	0.0689655	0.1	0.1	0.0810811	0.0625
	155-158	0.249042	0.238806	0.383234	0.296296	0.153846	0.137931	0.2	0.2	0.216216	0.116071
	159-162	0.249042	0.119403	0.203593	0.277778	0.576923	0.37931	0.1	0.4	0.378378	0.241071
	163-166	0.114943	0.119403	0.101796	0.0740741	0.0384615	0.137931	0.15	0.1	0.0810811	0.169643
	167-170	0.0996169	0.119403	0.0359281	0.037037	0.0384615	0.137931	0.05	0.1	0.108108	0.223214
	171-174	0.059387	0.0597015	0.0538922	0.0185185	0.115385	0.137931	0.05	0.1	0.0540541	0.0535714
	175-178	0.0402299	0.0149254	0.0359281	0.0740741	0	0	0.15	0	0.027027	0.0535714
	179-182	0.00574713	0	0.00598802	0	0	0	0	0	0.027027	0.00892857
