# Supplementary material for: Utilization of Molecular, Phenotypic, and Geographical Diversity to Develop Compact Composite Core Collection in the Oilseed Crop, Safflower (Carthamus tinctorius L.) through Maximization Strategy
Source: Front Plant Sci. 2016 Oct 19;7:1554. doi: 10.3389/fpls.2016.01554 (PMC5069285; doi:10.3389/fpls.2016.01554)
Supplement: Supplementary file 4 [file DataSheet2.XLSX]

## Sheet: Cart C1
Details of accessions present in CartC1
Serial number	PI number	Country of origin
1	514619	China
2	543977	China
3	544007	China
4	544031	China
5	544040	China
6	544043	China
7	544055	China
8	401473	Bangladesh
9	401477	Bangladesh
10	401478	Bangladesh
11	401479	Bangladesh
12	470942	Bangladesh
13	305193	India
14	283764	India
15	305204	India
16	306825	India
17	306892	India
18	306912	India
19	307001	India
20	401577	India
21	401589	India
22	388906	Iran
23	405968	Iran
24	388902	Iran
25	198990	Israel
26	306684	Israel
27	386173	Syria
28	340076	Turkey
29	407617	Turkey
30	306597	Egypt
31	306594	Egypt
32	250081	Egypt
33	306610	Egypt
34	193475	Ethiopia
35	253560	Morocco
36	576990	Czechoslovakia
37	576985	France
38	253522	Italy
39	258421	Portugal
40	262442	Spain
41	369845	Tajakistan
42	537607	USA
43	560171	USA
44	537619	USA
45	537635	USA
46	537653	USA
47	537656	USA
48	537658	USA
49	537663	USA
50	537674	USA
51	537706	USA
52	560168	USA
53	560169	USA
54	560172	USA
55	560181	USA
56	242419	Australia
57	369849	Russia
Details of accessions present in CartC2
Serial number	PI number	Country of origin
1	514618	China
2	514619	China
3	514622	China
4	543977	China
5	543981	China
6	543993	China
7	544007	China
8	544011	China
9	544029	China
10	544033	China
11	544040	China
12	544043	China
13	544055	China
14	543974	China
15	401473	Bangladesh
16	401476	Bangladesh
17	401477	Bangladesh
18	401478	Bangladesh
19	401479	Bangladesh
20	470942	Bangladesh
21	401470	Bangladesh
22	305204	India
23	305218	India
24	306825	India
25	306972	India
26	306836	India
27	306866	India
28	306876	India
29	306897	India
30	306906	India
31	306912	India
32	306915	India
33	306944	India
34	306993	India
35	307001	India
36	307030	India
37	307067	India
38	401577	India
39	374222	Pakistan
40	304408	Pakistan
41	268374	Afghanistan
42	250709	Iran
43	388906	Iran
44	405968	Iran
45	392026	Turkey
46	304442	Iran
47	343777	Iran
48	388902	Iran
49	405960	Iran
50	405970	Iran
51	405987	Iran
52	306684	Israel
53	251262	Jordan
54	251262	Jordan
55	253895	Syria
56	386173	Syria
57	340079	Turkey
58	304503	Turkey
59	340079	Turkey
60	340081	Turkey
61	306597	Egypt
62	306594	Egypt
63	306593	Egypt
64	250081	Egypt
65	306610	Egypt
66	305527	Sudan
67	209300	Kenya
68	193475	Ethiopia
69	253560	Morocco
70	273876	Eritreia
71	576985	France
72	253515	Germany
73	253522	Italy
74	262442	Spain
75	305537	Uzbekistan
76	369845	Tajakistan
77	348915	Canada
78	537111	Mexico
79	537607	USA
80	537614	USA
81	560171	USA
82	560172	USA
83	560175	USA
84	537619	USA
85	537634	USA
86	537635	USA
87	537641	USA
88	537653	USA
89	537658	USA
90	537659	USA
91	537663	USA
92	537671	USA
93	537674	USA
94	537681	USA
95	537682	USA
96	537701	USA
97	537706	USA
98	537707	USA
99	537710	USA
100	560168	USA
101	560169	USA
102	560178	USA
103	560183	USA
104	242419	Australia
105	209289	Unknown origin
106	369849	Russia
